# Supplementary material for: New Antimicrobial Resistance Strategies: An Adaptive Resistance Network Conferring Reduced Glycopeptide Susceptibility in VISA
Source: Antibiotics (Basel). 2023 Apr 19;12(4):783. doi: 10.3390/antibiotics12040783 (PMC10135003; doi:10.3390/antibiotics12040783)
Supplement: Supplementary file 1 [file antibiotics-12-00783-s001.zip]

Archive with 1 entries (1 files):
- antibiotics-2298855-supplementary.pdf
